# Supplementary material for: “Let’s Talk about Physical Activity”: Understanding the Preferences of Under-Served Communities when Messaging Physical Activity Guidelines to the Public
Source: Int J Environ Res Public Health. 2020 Apr 17;17(8):2782. doi: 10.3390/ijerph17082782 (PMC7215851; doi:10.3390/ijerph17082782)
Supplement: Supplementary file 1 [file ijerph-17-02782-s001.zip]

Archive with 3 entries (3 files):
- Supplement I - Overview of workshop and methods.docx
- Supplement II - Example Observation Template.docx
- Supplement III - Infographic - Let's talk about physical activity.pdf
